# Supplementary material for: Integrative Analysis of Shared Pathogenic Genes and Potential Mechanisms in Gardnerella vaginalis and Persistent HPV16 Infection
Source: Mediators Inflamm. 2025 Jun 5;2025:2582989. doi: 10.1155/mi/2582989 (PMC12162162; doi:10.1155/mi/2582989)
Supplement: Supporting Information 1 — Table S1：Top 10 common genes identified by 9 CytoHubba algorithms. Table S2：Transcriptional enrichment analysis results of hub genes. Table S3：Biological phenotypes involved in single-gene GSEA intersection items of hub genes. Table S4：Top 100 phenotype-associated genes from GeneCards. Table S5：Characteristics of GWAS datasets used in the study. Table S6：The instruments of exposure for Mendelian Randomization. Table S7：Mendelian Randomization analysis: RSAD2 impact on cervical lesions of different grades. Table S8：Mendelian Randomization analysis: IFIT1 impact on cervical lesions of different grades. Table S9：Analysis of genetic variants using heterogeneity tests, pleiotropy tests, and MR-PRESSO outcomes. Table S10：Reverse Mendelian Randomization analysis: the influence of cervical lesion severity on RSAD2 expression. Table S11：Summary-based Mendelian randomization (SMR) analysis from RSAD2 expression to cervical lesions of different grades (pSMR<0.05& pHEIDI＞0.05). Table S12：Colocalization analysis between gene expression and cervical lesions of different grades (PPH4 > 0.5). Table S13：Primer sequences of hub genes. [file 2582989.f1.xlsx]

## Sheet: Table S1
Additional Table S1 Top 10 common genes identified by 9 CytoHubba algorithms
Betweenness			Stress			Closeness			Degree			DMNC			EPC			MCC			MNC			Radiality
Rank	Name	Score	Rank	Name	Score	Rank	Name	Score	Rank	Name	Score	Rank	Name	Score	Rank	Name	Score	Rank	Name	Score	Rank	Name	Score	Rank	Name	Score
1	TMPRSS4	254	1	MX1	440	1	IFIT1	12.4333	1	IFIT1	7	1	DDX58	0.648263	1	IFIT1	10.743	1	IFIT1	124	1	IFIT1	7	1	MX1	6.05891
2	MX1	252	2	TMPRSS4	430	2	RSAD2	11.9333	2	DDX58	6	1	SP110	0.648263	2	RSAD2	10.644	2	RSAD2	122	2	RSAD2	6	2	IFIT1	6.02525
3	SERPING1	222	3	SERPING1	414	3	MX1	11.8667	2	RSAD2	6	1	MX1	0.648263	3	IFIT2	10.638	2	IFIT2	122	2	IFIT2	6	3	RSAD2	5.99158
4	SPINT1	206	4	SPINT1	354	4	SERPING1	11.2095	2	MX1	6	4	RSAD2	0.523041	4	MX1	10.633	4	DDX58	121	4	DDX58	5	4	TMPRSS4	5.85694
5	IFIT1	126	5	IFIT1	254	5	DDX58	11.1833	2	IFIT2	6	4	IFIT2	0.523041	5	SP110	10.567	4	MX1	121	4	SP110	5	5	DDX58	5.78962
6	HP	124	6	HP	220	5	IFIT2	11.1833	6	SP110	5	6	IFIT1	0.439051	6	DDX58	10.533	6	SP110	120	4	MX1	5	5	IFIT2	5.78962
7	RSAD2	98	7	RSAD2	210	7	SP110	10.6833	6	SERPING1	5	7	CDH3	0.307786	7	SERPING1	9.387	7	SERPING1	5	7	CDH3	2	7	SP110	5.75596
8	KRT18	90	8	KRT18	156	8	TMPRSS4	10.1	8	HP	4	7	KRT18	0.307786	8	HAS1	8.407	8	HP	4	7	KRT18	2	8	SERPING1	5.7223
9	ESRP1	62	9	ESRP1	114	9	HP	9.45357	9	CDH3	3	7	JUP	0.307786	9	TMPRSS4	7.617	9	CDH3	3	7	JUP	2	9	SPINT1	5.52034
10	JUP	44	10	DDX58	62	10	SPINT1	9.35	9	KRT18	3	7	HAS1	0.307786	10	HP	6.741	9	KRT18	3	7	HAS1	2	10	HAS1	5.31837

## Sheet: Table S2
Additional Table S2 Transcriptional enrichment analysis results of hub genes
geneSet	motif	NES	AUC	TF_highConf	TF_lowConf	nEnrGenes	rankAtMax	enrichedGenes
Hub genes	homer__AGTTTCAGTTTC_ISRE	21.1	0.97			2	640	IFIT1;RSAD2
Hub genes	cisbp__M6307	20.9	0.961			2	640	IFIT1;RSAD2
Hub genes	cisbp__M4635	20.9	0.96			2	640	IFIT1;RSAD2
Hub genes	swissregulon__hs__IRF1_2_7.p3	20.8	0.953			2	640	IFIT1;RSAD2
Hub genes	cisbp__M4707	20.7	0.951			2	640	IFIT1;RSAD2
Hub genes	taipale_cyt_meth__IRF9_NYGAAASYGAAACYN_FL_meth	20.2	0.926			2	640	IFIT1;RSAD2
Hub genes	factorbook__STAT2	20.1	0.921			2	640	IFIT1;RSAD2
Hub genes	homer__GAAAGTGAAAGT_IRF1	20	0.918			2	640	IFIT1;RSAD2
Hub genes	taipale_cyt_meth__IRF8_NYGAAASYGAAASYN_FL_meth	19.9	0.913			2	640	IFIT1;RSAD2
Hub genes	transfac_pro__M07323	19.8	0.909	IRF4 (directAnnotation).	STAT1; STAT2 (inferredBy_MotifSimilarity).	2	640	IFIT1;RSAD2
Hub genes	transfac_pro__M07045	19.8	0.908			2	640	IFIT1;RSAD2
Hub genes	dbcorrdb__STAT2__ENCSR000FBC_1__m1	19.7	0.905			2	640	IFIT1;RSAD2
Hub genes	cisbp__M6314	19.6	0.898			2	640	IFIT1;RSAD2
Hub genes	jaspar__MA0517.1	19.5	0.896			2	640	IFIT1;RSAD2
Hub genes	taipale_cyt_meth__IRF9_NYGAAASYGAAACYN_FL	19.5	0.894			2	640	IFIT1;RSAD2
Hub genes	hocomoco__STAT2_HUMAN.H11MO.0.A	19.4	0.889			2	640	IFIT1;RSAD2
Hub genes	transfac_pro__M08887	19.3	0.887			2	640	IFIT1;RSAD2
Hub genes	hocomoco__IRF9_HUMAN.H11MO.0.C	19.1	0.877			2	640	IFIT1;RSAD2
Hub genes	taipale_cyt_meth__IRF8_NYGAAASYGAAASYN_eDBD_meth	19	0.873			2	640	IFIT1;RSAD2
Hub genes	cisbp__M5578	18.9	0.87			2	640	IFIT1;RSAD2
Hub genes	taipale__IRF8_DBD_NCGAAACCGAAACY	18.7	0.857	IRF8 (directAnnotation).		2	640	IFIT1;RSAD2
Hub genes	taipale_cyt_meth__IRF4_NYGAAASYGAAASYN_FL_meth_repr	18.4	0.844			2	640	IFIT1;RSAD2
Hub genes	taipale_cyt_meth__IRF8_NYGAAASYGAAASYN_eDBD	18	0.825			2	640	IFIT1;RSAD2
Hub genes	transfac_pro__M04788	17.8	0.816			2	640	IFIT1;RSAD2
Hub genes	cisbp__M6308	17.7	0.814			2	640	IFIT1;RSAD2
Hub genes	taipale_cyt_meth__IRF8_NYGAAASYGAAASYN_FL	17.2	0.792			2	640	IFIT1;RSAD2
Hub genes	tfdimers__MD00007	17.2	0.79	E2F1; IRF8 (directAnnotation).	BACH1; BACH2; CDX2; CEBPA; CEBPB; CEBPD; CEBPE; CEBPG; DBP; ELF1; ELF2; ELF4; ELK1; ELK3; ELK4; EP300; ERG; ETS1; ETS2; ETV4; ETV6; ETV7; FLI1; FOS; FOXM1; GABPA; GABPB1; IRF1; IRF2; IRF3; IRF4; IRF5; IRF6; IRF7; IRF9; LEF1; LTF; MAF; MAFB; MAFF; MAFG; MAFK; MYB; NFE2; NFE2L1; NFE2L2; NFE2L3; NKX3-2; NR1I2; NR3C1; PAX4; PDX1; POU3F2; POU5F1; PURA; RFX1; RFX2; RFX3; RFX4; RFX5; RFXANK; RFXAP; RXRA…	2	640	IFIT1;RSAD2
Hub genes	transfac_pro__M02771	16.5	0.759	IRF9 (inferredBy_Orthology).		2	640	IFIT1;RSAD2
Hub genes	taipale_cyt_meth__IRF5_NYGAAACCGAAACY_eDBD_meth	15.6	0.718			2	640	IFIT1;RSAD2
Hub genes	hocomoco__IRF1_MOUSE.H11MO.0.A	15.3	0.705			2	640	IFIT1;RSAD2
Hub genes	taipale_tf_pairs__IRF2_NAANCGAAASYR_HT	15.3	0.703	IRF2 (directAnnotation).	STAT1 (inferredBy_MotifSimilarity).	2	640	IFIT1;RSAD2
Hub genes	taipale__IRF8_full_NCGAAACCGAAACT	15.2	0.698	IRF8 (directAnnotation).		2	640	IFIT1;RSAD2
Hub genes	taipale_cyt_meth__IRF5_NYGAAACCGAAACY_FL_meth	14.8	0.681			2	640	IFIT1;RSAD2
Hub genes	taipale_cyt_meth__IRF7_NYGAAANYGAAANYN_eDBD	14.4	0.662			2	640	IFIT1;RSAD2
Hub genes	jaspar__MA0051.1	14	0.645			2	2078	IFIT1;RSAD2
Hub genes	taipale_cyt_meth__IRF2_YGAAASYGAAAS_FL	14	0.645			2	2078	IFIT1;RSAD2
Hub genes	taipale_cyt_meth__IRF2_YGAAASYGAAAS_FL_meth	13.7	0.629			2	2078	IFIT1;RSAD2
Hub genes	taipale_cyt_meth__IRF4_NYGAAASYGAAASYN_FL	13.6	0.625			2	640	IFIT1;RSAD2
Hub genes	transfac_pro__M00772	13.6	0.624			2	2078	IFIT1;RSAD2
Hub genes	transfac_pro__M06893	13.1	0.601			2	2078	IFIT1;RSAD2
Hub genes	cisbp__M5579	12.9	0.595			2	2078	IFIT1;RSAD2
Hub genes	taipale__IRF4_full_NCGAAACCGAAACYN_repr	12.8	0.589	IRF4 (directAnnotation).		2	640	IFIT1;RSAD2
Hub genes	transfac_public__M00453	11.7	0.538			2	2078	IFIT1;RSAD2
Hub genes	predrem__nrMotif1720	10.7	0.494			1	640	RSAD2
Hub genes	cisbp__M6312	10.7	0.493			2	2078	IFIT1;RSAD2
Hub genes	hocomoco__ZBTB4_HUMAN.H11MO.0.D	10.7	0.493	ZBTB4 (directAnnotation).		1	640	RSAD2
Hub genes	hocomoco__BCL6B_HUMAN.H11MO.0.D	10.6	0.489			1	640	RSAD2
Hub genes	transfac_pro__M00972	10.6	0.487			2	3489	IFIT1;RSAD2
Hub genes	transfac_pro__M00699	10.5	0.486			1	640	IFIT1
Hub genes	hocomoco__IRF7_HUMAN.H11MO.0.C	10.5	0.486			2	2078	IFIT1;RSAD2
Hub genes	transfac_pro__M05991	10.5	0.484	ZFP64 (directAnnotation).		1	640	RSAD2
Hub genes	predrem__nrMotif1000	10.4	0.48			1	640	RSAD2
Hub genes	taipale_cyt_meth__IRF7_NNGAAANYGAAANYN_eDBD_meth_repr	10.4	0.478			2	3489	IFIT1;RSAD2
Hub genes	dbcorrdb__BRF2__ENCSR000DOC_1__m2	10.4	0.478			1	640	RSAD2
Hub genes	dbcorrdb__IRF1__ENCSR000EGU_1__m1	10.3	0.475			2	2078	IFIT1;RSAD2
Hub genes	transfac_public__M00258	10.3	0.474			2	2078	IFIT1;RSAD2
Hub genes	cisbp__M1882	10.3	0.473			2	2078	IFIT1;RSAD2
Hub genes	cisbp__M6313	10.2	0.472			2	4935	IFIT1;RSAD2
Hub genes	cisbp__M1883	10.2	0.47			2	2078	IFIT1;RSAD2
Hub genes	transfac_pro__M06552	10.2	0.469	ZNF420 (directAnnotation).		1	640	RSAD2
Hub genes	cisbp__M6309	10.1	0.467			2	2078	IFIT1;RSAD2
Hub genes	predrem__nrMotif637	10.1	0.464			1	640	RSAD2
Hub genes	jaspar__MA0050.2	10	0.463			2	2078	IFIT1;RSAD2
Hub genes	taipale_tf_pairs__GCM2_EOMES_RTGCGGGNAGGTGNNN_CAP_repr	10	0.463	EOMES; GCM2 (directAnnotation).		1	640	RSAD2
Hub genes	hocomoco__IRF1_HUMAN.H11MO.0.A	9.99	0.461			2	2078	IFIT1;RSAD2
Hub genes	predrem__nrMotif1514	9.95	0.459			1	640	RSAD2
Hub genes	cisbp__M6541	9.9	0.456			1	640	RSAD2
Hub genes	transfac_pro__M01882	9.89	0.456			2	2078	IFIT1;RSAD2
Hub genes	predrem__nrMotif1620	9.87	0.455			1	640	RSAD2
Hub genes	tfdimers__MD00311	9.83	0.453	NFIA; NFIC; USF1 (directAnnotation).	ASCL1; ATF1; ATF2; ATF3; ATF4; ATF7; BACH1; BACH2; BHLHE40; BHLHE41; CEBPG; CHURC1; CREB1; CREM; E2F1; ELF1; HAND1; HAND2; HIC1; HLTF; HNF4A; HNF4G; IKZF1; IKZF2; LTF; MAF; MAFA; MAFB; MAFF; MAFG; MAFK; MAX; MEIS1; MITF; MTF1; MXD1; MXD3; MXD4; MXI1; MYB; MYC; MYCN; MYF5; MYF6; MYOD1; MYOG; MZF1; NFATC1; NFE2; NFE2L1; NFE2L2; NFE2L3; NHLH1; NR1H4; NR2F1; NR2F2; NR3C1; PAX4; PDX1; PPARA; PURA; RFX…	1	640	RSAD2
Hub genes	taipale__IRF9_full_AWCGAAACCGAAACY	9.79	0.452	IRF9 (directAnnotation).		2	2078	IFIT1;RSAD2
Hub genes	predrem__nrMotif882	9.72	0.448			1	640	RSAD2
Hub genes	dbcorrdb__IRF1__ENCSR000EGL_1__m1	9.71	0.448			2	3489	IFIT1;RSAD2
Hub genes	transfac_pro__M06892	9.59	0.443			2	3489	IFIT1;RSAD2
Hub genes	cisbp__M1272	9.5	0.439			2	2078	IFIT1;RSAD2
Hub genes	taipale_tf_pairs__TEAD4_DLX3_RCATTCCNNNNTAATKR_CAP	9.5	0.439	DLX3; TEAD4 (directAnnotation).	ALX4; DLX2; HOXA2; HOXA3; PITX1; VAX2 (inferredBy_MotifSimilarity). EVX2; ISX; PHOX2A (inferredBy_MotifSimilarity_n_Orthology).	1	640	RSAD2
Hub genes	homer__GAAASYGAAASY_IRF2	9.41	0.434			2	2078	IFIT1;RSAD2
Hub genes	predrem__nrMotif1938	9.32	0.43			1	640	RSAD2
Hub genes	neph__UW.Motif.0208	9.31	0.43			1	640	IFIT1
Hub genes	predrem__nrMotif301	9.31	0.43			1	640	IFIT1
Hub genes	elemento__ATGCAGGC	9.25	0.427			1	640	RSAD2
Hub genes	dbcorrdb__SETDB1__ENCSR000EWD_1__m8	9.24	0.426			1	640	RSAD2
Hub genes	transfac_pro__M05744	9.17	0.423	ZXDC (directAnnotation).		1	640	RSAD2
Hub genes	cisbp__M3480	9.14	0.422			2	2078	IFIT1;RSAD2
Hub genes	transfac_public__M00063	9.11	0.421			2	2078	IFIT1;RSAD2
Hub genes	tfdimers__MD00539	9.08	0.419	MYCN; YY1 (directAnnotation).	ASCL1; BHLHE40; BHLHE41; HAND1; HAND2; HIC1; LTF; MAFA; MAX; MEIS1; MITF; MXD1; MXD3; MXD4; MXI1; MYC; MYF5; MYF6; MYOD1; MYOG; NEUROD1; NFE2L1; NFIA; NFIC; NHLH1; SREBF1; SREBF2; TAL1; TAL2; TCF12; TCF3; TCF4; TFAP2A; TFAP4; TFE3; TFEB; USF1; USF2; ZNF354C (inferredBy_MotifSimilarity).	1	640	RSAD2
Hub genes	cisbp__M0057	9.04	0.417			1	640	RSAD2
Hub genes	taipale__IRF5_full_CCGAAACCGAAACY	9.03	0.417	IRF5 (directAnnotation).		2	3489	IFIT1;RSAD2
Hub genes	hocomoco__IRF8_HUMAN.H11MO.0.B	9	0.416			2	3489	IFIT1;RSAD2
Hub genes	transfac_pro__M05726	8.99	0.415	ZNF792 (directAnnotation).		1	640	RSAD2
Hub genes	cisbp__M5574	8.99	0.415			2	3489	IFIT1;RSAD2
Hub genes	transfac_pro__M03120	8.92	0.412			1	640	RSAD2
Hub genes	transfac_pro__M06923	8.92	0.412	ZNF236 (directAnnotation).		1	640	RSAD2
Hub genes	predrem__nrMotif1766	8.89	0.41			1	640	RSAD2
Hub genes	hocomoco__IRF2_HUMAN.H11MO.0.A	8.86	0.409			2	2078	IFIT1;RSAD2
Hub genes	flyfactorsurvey__esg-F3-5_SOLEXA_FBgn0001981	8.77	0.405			1	640	RSAD2
Hub genes	taipale__IRF7_DBD_NCGAAANYGAAACY_repr	8.74	0.404	IRF7 (directAnnotation).		2	2078	IFIT1;RSAD2
Hub genes	cisbp__M5576	8.67	0.4			2	2078	IFIT1;RSAD2
Hub genes	hocomoco__BCL6_HUMAN.H11MO.0.A	8.66	0.4			1	640	RSAD2
Hub genes	predrem__nrMotif1577	8.56	0.395			1	640	RSAD2
Hub genes	predrem__nrMotif1461	8.5	0.393			1	640	RSAD2
Hub genes	cisbp__M1267	8.5	0.393			2	2078	IFIT1;RSAD2
Hub genes	cisbp__M6527	8.48	0.392			1	640	RSAD2
Hub genes	dbcorrdb__ZNF274__ENCSR000EWY_1__m6	8.45	0.39			2	2078	IFIT1;RSAD2
Hub genes	homer__CGGTCACGCCAC_Srebp2	8.29	0.383			1	640	IFIT1
Hub genes	flyfactorsurvey__br-PL_SOLEXA_FBgn0000210	8.25	0.381			1	640	RSAD2
Hub genes	predrem__nrMotif2282	8.25	0.381			1	640	IFIT1
Hub genes	predrem__nrMotif940	8.18	0.378			1	640	RSAD2
Hub genes	cisbp__M2265	8.05	0.372			1	640	RSAD2
Hub genes	taipale_cyt_meth__SNAI1_NRCAGGTGCR_FL_meth	8.03	0.371			1	640	RSAD2
Hub genes	taipale_cyt_meth__BCL6_NYGTAATCTAGGAATN_eDBD_meth	7.96	0.368			1	640	RSAD2
Hub genes	taipale_cyt_meth__SNAI2_NRCAGGTGCA_FL	7.95	0.368			1	640	RSAD2
Hub genes	neph__UW.Motif.0299	7.9	0.365			1	640	RSAD2
Hub genes	hocomoco__SNAI2_MOUSE.H11MO.0.A	7.83	0.362			1	640	RSAD2
Hub genes	stark__RRNNNMCACCTGC	7.8	0.36			1	640	RSAD2
Hub genes	transfac_pro__M06339	7.78	0.36	ZNF425 (directAnnotation).		1	640	RSAD2
Hub genes	fantom__motif121_TGCAWTGTA	7.77	0.359			1	640	RSAD2
Hub genes	taipale_tf_pairs__RORB_AWNTAGGTCATGACCTANWT_HT	7.77	0.359	RORB (directAnnotation).	NR2C1; RARB; RARG; RORC; RXRA; THRB (inferredBy_MotifSimilarity).	1	640	IFIT1
Hub genes	taipale_cyt_meth__SNAI1_NRCAGGTGYR_eDBD_meth	7.74	0.358			1	640	RSAD2
Hub genes	jaspar__MA0463.1	7.71	0.356			1	640	RSAD2
Hub genes	hocomoco__SNAI2_HUMAN.H11MO.0.A	7.7	0.356			1	640	RSAD2
Hub genes	taipale_cyt_meth__SNAI2_NRCAGGTGCR_FL_meth	7.68	0.355			1	640	RSAD2
Hub genes	cisbp__M1506	7.67	0.355			2	2078	IFIT1;RSAD2
Hub genes	taipale__ZNF238_full_NNTCCAGATGTKN	7.67	0.355	ZBTB18 (directAnnotation).		1	640	IFIT1
Hub genes	cisbp__M1271	7.64	0.353			2	2078	IFIT1;RSAD2
Hub genes	transfac_pro__M07422	7.64	0.353	ASCL1 (directAnnotation).		1	640	RSAD2
Hub genes	stark__TGACANNTTGAC	7.62	0.352			1	640	RSAD2
Hub genes	dbcorrdb__STAT1__ENCSR000FAU_1__m1	7.58	0.351			2	2078	IFIT1;RSAD2
Hub genes	predrem__nrMotif1053	7.55	0.349			1	640	RSAD2
Hub genes	taipale_cyt_meth__SNAI2_NRCAGGTGCR_eDBD_meth	7.52	0.348			1	640	RSAD2
Hub genes	taipale_cyt_meth__SNAI3_NRCAGGTGCR_FL_meth	7.48	0.346			1	640	RSAD2
Hub genes	transfac_pro__M09551	7.45	0.345			1	640	RSAD2
Hub genes	cisbp__M5969	7.44	0.344			1	640	IFIT1
Hub genes	cisbp__M5580	7.44	0.344			2	2078	IFIT1;RSAD2
Hub genes	transfac_pro__M05231	7.41	0.343			1	640	RSAD2
Hub genes	taipale__TBX1_DBD_AGGTGTGAAAAAAGGTGTGA_repr	7.39	0.342			1	640	IFIT1
Hub genes	taipale_cyt_meth__IRF5_NYGAAACCGAAACY_eDBD	7.36	0.341			2	2078	IFIT1;RSAD2
Hub genes	neph__UW.Motif.0027	7.32	0.339			1	640	RSAD2
Hub genes	cisbp__M5968	7.28	0.337			1	640	IFIT1
Hub genes	taipale__ZNF238_DBD_NNTCCAGATGTKN_repr	7.24	0.335	ZBTB18 (directAnnotation).		1	640	IFIT1
Hub genes	transfac_pro__M06012	7.2	0.333	ZNF586 (directAnnotation).		1	640	RSAD2
Hub genes	cisbp__M6494	7.18	0.332			2	3489	IFIT1;RSAD2
Hub genes	transfac_pro__M06643	7.17	0.332	ZNF583 (directAnnotation).		2	4935	IFIT1;RSAD2
Hub genes	cisbp__M3154	6.97	0.323			1	640	RSAD2
Hub genes	swissregulon__sacCer__TEC1	6.95	0.322			1	640	IFIT1
Hub genes	transfac_pro__M05850	6.95	0.322			1	640	IFIT1
Hub genes	predrem__nrMotif1872	6.84	0.317			1	640	RSAD2
Hub genes	cisbp__M2917	6.82	0.316			1	640	RSAD2
Hub genes	transfac_pro__M06853	6.81	0.316	ZNF528 (directAnnotation).		1	640	RSAD2
Hub genes	transfac_public__M00345	6.56	0.304			1	640	RSAD2
Hub genes	transfac_pro__M05917	6.53	0.303			1	640	IFIT1
Hub genes	yetfasco__YGL073W_1461	6.53	0.303			1	640	RSAD2
Hub genes	transfac_pro__M03566	6.53	0.303	SNAI1 (directAnnotation).		1	640	RSAD2
Hub genes	taipale_cyt_meth__RORB_NAWNTRGGTCRTGACCYANWTN_eDBD_meth	6.45	0.299			1	640	IFIT1
Hub genes	dbcorrdb__TCF12__ENCSR000BIT_1__m1	6.42	0.298			1	640	RSAD2
Hub genes	transfac_pro__M06540	6.42	0.298	ZNF540 (directAnnotation).		1	640	IFIT1
Hub genes	cisbp__M1261	6.37	0.295			2	3489	IFIT1;RSAD2
Hub genes	predrem__nrMotif1967	6.37	0.295			1	640	IFIT1
Hub genes	transfac_pro__M06799	6.31	0.293	ZSCAN12 (directAnnotation).		1	640	RSAD2
Hub genes	hocomoco__STAT1_HUMAN.H11MO.1.A	6.31	0.293			2	2078	IFIT1;RSAD2
Hub genes	hocomoco__P63_HUMAN.H11MO.1.A	6.31	0.293			1	640	RSAD2
Hub genes	cisbp__M2763	6.22	0.289			1	640	RSAD2
Hub genes	predrem__nrMotif1535	6.22	0.289			1	640	IFIT1
Hub genes	cisbp__M1264	6.21	0.288			2	3489	IFIT1;RSAD2
Hub genes	hocomoco__BCL6_MOUSE.H11MO.0.A	6.2	0.288			1	640	RSAD2
Hub genes	dbcorrdb__SMARCA4__ENCSR000EZC_1__m3	6.14	0.285			1	640	IFIT1
Hub genes	cisbp__M6501	6.11	0.283			1	640	IFIT1
Hub genes	homer__ACTGAAACCA_IRF4	6.11	0.283	IRF4 (directAnnotation).		1	640	IFIT1
Hub genes	taipale_cyt_meth__SNAI3_NRCAGGTGCR_FL	6.09	0.282	SNAI3 (directAnnotation).		1	640	RSAD2
Hub genes	cisbp__M4765	6.03	0.28			1	640	IFIT1
Hub genes	transfac_pro__M02769	5.97	0.277			1	640	RSAD2
Hub genes	tfdimers__MD00117	5.94	0.276	MEIS1; ZNF354C (directAnnotation).	ASCL1; ATF1; ATF2; ATF3; ATF4; ATF7; BHLHE40; BHLHE41; CEBPG; CREB1; CREM; HAND1; HAND2; HIC1; HNF4A; HNF4G; IKZF2; ING4; LTF; MAX; MITF; MXD1; MXD3; MXD4; MXI1; MYC; MYCN; MYF5; MYF6; MYOD1; MYOG; MZF1; NFE2L1; NFIA; NFIC; NHLH1; NR1H4; NR2F1; NR2F2; NR3C1; PURA; RUNX3; RXRA; SMAD3; SREBF1; SREBF2; STAT6; TAL1; TAL2; TCF12; TCF3; TCF4; TFAP4; TFE3; TFEB; USF1; USF2; YY1; YY2 (inferredBy_MotifSim…	1	640	RSAD2
Hub genes	taipale_cyt_meth__RORB_NAWNTRGGTCRTGACCYANWTN_eDBD	5.93	0.275			1	640	IFIT1
Hub genes	flyfactorsurvey__bin_FlyReg_FBgn0045759	5.92	0.275			1	640	IFIT1
Hub genes	predrem__nrMotif141	5.88	0.273			1	640	RSAD2
Hub genes	hdpi__ABCF2	5.83	0.271			1	640	RSAD2
Hub genes	dbcorrdb__STAT3__ENCSR000DZV_1__m4	5.82	0.27			2	2078	IFIT1;RSAD2
Hub genes	predrem__nrMotif685	5.76	0.268			1	640	RSAD2
Hub genes	stark__RRCAGGTGB	5.69	0.264			1	640	RSAD2
Hub genes	transfac_pro__M05116	5.66	0.263			1	640	RSAD2
Hub genes	hdpi__LARP1	5.65	0.263	LARP1 (directAnnotation).	CNOT6 (inferredBy_MotifSimilarity).	1	640	RSAD2
Hub genes	cisbp__M4753	5.64	0.262			1	640	RSAD2
Hub genes	transfac_pro__M02085	5.58	0.259	BCL6 (directAnnotation).		1	640	RSAD2
Hub genes	hocomoco__GSC2_HUMAN.H11MO.0.D	5.55	0.258	GSC2 (directAnnotation).		1	640	RSAD2
Hub genes	hocomoco__CDX2_HUMAN.H11MO.0.A	5.43	0.252			1	640	IFIT1
Hub genes	cisbp__M3450	5.4	0.251			1	640	IFIT1
Hub genes	transfac_pro__M06436	5.37	0.25	ZNF836 (directAnnotation).		1	640	RSAD2
Hub genes	taipale_cyt_meth__SNAI1_NRCAGGTGCR_FL_repr	5.37	0.25			1	640	RSAD2
Hub genes	flyfactorsurvey__CG14962_SANGER_5_FBgn0035407	5.29	0.246			1	640	RSAD2
Hub genes	homer__CCWGGAATGY_TEAD2	5.29	0.246			2	3489	IFIT1;RSAD2
Hub genes	transfac_pro__M02768	5.26	0.245	IRF4 (inferredBy_Orthology).		1	640	RSAD2
Hub genes	cisbp__M5112	5.24	0.244			1	640	RSAD2
Hub genes	predrem__nrMotif1177	5.24	0.244			1	640	RSAD2
Hub genes	transfac_pro__M06841	5.18	0.241	ZNF507 (directAnnotation).		1	640	RSAD2
Hub genes	taipale__SRY_DBD_TCAATANCATTGA	5.15	0.24			2	4119	IFIT1;RSAD2
Hub genes	transfac_pro__M06561	5.13	0.239	ZNF502 (directAnnotation).		1	640	IFIT1
Hub genes	taipale_cyt_meth__SNAI1_NRCAGGTGYR_eDBD	5.1	0.237	SNAI1 (directAnnotation).		1	640	RSAD2
Hub genes	taipale_tf_pairs__CUX1_NHLH1_NNCAGCTGNNNNNNNNATCGATN_CAP_repr	5.06	0.236	CUX1; NHLH1 (directAnnotation).		1	640	IFIT1
Hub genes	flyfactorsurvey__ato_da_SANGER_5_3_FBgn0000413	5.06	0.236			1	640	RSAD2
Hub genes	predrem__nrMotif1229	5.06	0.236			1	640	RSAD2
Hub genes	stark__AATTAANNNNNCATNA	5.04	0.235			1	640	IFIT1
Hub genes	hocomoco__TEAD1_MOUSE.H11MO.0.A	5.02	0.234			1	640	IFIT1
Hub genes	transfac_pro__M06854	4.99	0.232	ZNF600 (directAnnotation).		1	640	IFIT1
Hub genes	hocomoco__ZNF8_HUMAN.H11MO.0.C	4.92	0.229			1	640	IFIT1
Hub genes	elemento__TACGAGGA	4.86	0.226			1	640	RSAD2
Hub genes	cisbp__M5178	4.76	0.222			1	640	RSAD2
Hub genes	cisbp__M5875	4.66	0.217			1	640	IFIT1
Hub genes	predrem__nrMotif1914	4.66	0.217			1	640	RSAD2
Hub genes	taipale_cyt_meth__ZBTB18_NWTCCAGATGTKN_eDBD	4.64	0.216			1	640	IFIT1
Hub genes	neph__UW.Motif.0234	4.6	0.215			1	640	RSAD2
Hub genes	yetfasco__TBP-TFIIB_1329	4.55	0.212	GTF2B; TBPL2 (inferredBy_Orthology).		2	4935	IFIT1;RSAD2
Hub genes	predrem__nrMotif550	4.45	0.207			1	2078	IFIT1
Hub genes	transfac_public__M00002	4.32	0.202			1	2078	RSAD2
Hub genes	hocomoco__HSF1_HUMAN.H11MO.1.A	4.28	0.2	HSF1 (directAnnotation).		1	2078	RSAD2
Hub genes	hdpi__ARNTL	4.27	0.199	ARNTL (directAnnotation).		1	2078	RSAD2
Hub genes	transfac_pro__M05961	4.24	0.198	ZNF407 (directAnnotation).		1	2078	IFIT1
Hub genes	transfac_pro__M05908	4.2	0.196	ZNF319 (inferredBy_Orthology).		1	2078	RSAD2
Hub genes	flyfactorsurvey__dei_da_SANGER_5_FBgn0000413	4.12	0.193			1	2078	IFIT1
Hub genes	taipale_tf_pairs__TEAD4_CEBPD_NTTRCGYAANNNNNNRGWATGY_CAP	4.07	0.19	CEBPD; TEAD4 (directAnnotation).	CEBPA; CEBPB; CEBPE; CEBPG; DLX2; DLX3; GCM1; NFIL3 (inferredBy_MotifSimilarity).	1	2078	RSAD2
Hub genes	taipale_cyt_meth__OLIG2_AACAGCTGTY_eDBD	4.07	0.19	OLIG2 (directAnnotation).	ATOH1; ATOH7; BHLHE22; BHLHE23; NEUROD1; NEUROD2; NEUROD4; NEUROD6; NEUROG1; NEUROG2; NEUROG3; OLIG1; OLIG3 (inferredBy_MotifSimilarity_n_Orthology).	1	2078	IFIT1
Hub genes	hocomoco__TEAD2_MOUSE.H11MO.0.C	4.02	0.188			2	3489	IFIT1;RSAD2
Hub genes	transfac_public__M00532	4.02	0.188	ZBTB18 (directAnnotation).		1	2078	IFIT1
Hub genes	taipale_tf_pairs__TEAD4_PITX1_RCATWCNNNNNGGATTA_CAP_repr	3.9	0.182	PITX1; TEAD4 (directAnnotation).	DLX2; HOXA13; HOXA2; HOXA3 (inferredBy_MotifSimilarity).	1	2078	RSAD2
Hub genes	cisbp__M2581	3.75	0.175			1	2078	RSAD2
Hub genes	cisbp__M5573	3.74	0.175			2	2078	IFIT1;RSAD2
Hub genes	tfdimers__MD00091	3.65	0.171	NKX2-1; TP53; TP63; TP73 (directAnnotation).	ASCL1; BHLHE40; BHLHE41; HAND1; HAND2; HIC1; IRX4; MAX; MITF; MXD1; MXD3; MXD4; MXI1; MYB; MYC; MYCN; MYF5; MYF6; MYOD1; MYOG; NHLH1; NR3C1; SMAD3; TAL1; TAL2; TCF12; TCF3; TCF4; TFE3; TFEB; USF1; USF2; YY1; ZBTB14 (inferredBy_MotifSimilarity).	1	2078	RSAD2
Hub genes	stark__GCAGSTGK	3.57	0.167			1	2078	RSAD2
Hub genes	dbcorrdb__IRF1__ENCSR000EGK_1__m1	3.55	0.167			2	2078	IFIT1;RSAD2
Hub genes	hdpi__SOX14	3.54	0.166	SOX14 (directAnnotation).		2	3489	IFIT1;RSAD2
Hub genes	transfac_pro__M06651	3.5	0.164	ZNF670 (directAnnotation).		1	2078	RSAD2
Hub genes	bergman__sna	3.47	0.163			1	2078	RSAD2
Hub genes	predrem__nrMotif153	3.41	0.16			1	2078	IFIT1
Hub genes	neph__UW.Motif.0047	3.37	0.158			1	2078	RSAD2
Hub genes	hocomoco__TEAD2_HUMAN.H11MO.0.D	3.29	0.154			2	3489	IFIT1;RSAD2
Hub genes	flyfactorsurvey__nau_da_SANGER_5_FBgn0000413	3.23	0.152	TCF12; TCF3; TCF4 (inferredBy_Orthology).		1	2078	RSAD2
Hub genes	flyfactorsurvey__Poxm_SOLEXA_5_FBgn0003129	3.18	0.149			1	2078	RSAD2
Hub genes	predrem__nrMotif18	3.12	0.147			1	2078	RSAD2

## Sheet: Table S3
Additional Table S3 Biological phenotypes involved in single-gene GSEA intersection items of hub genes
Phenotype	Terms
Viral assembly and packaging efficiency	GO_VIRAL_LIFE_CYCLE
Viral replication rate	GO_REGULATION_OF_VIRAL_GENOME_REPLICATION
	GO_VIRAL_GENOME_REPLICATION
Viral entry efficiency	GO_VIRAL_LIFE_CYCLE
Protein synthesis rate	KEGG_RIBOSOME
Regulated Immune Response	GO_IMMUNE_RESPONSE_REGULATING_SIGNALING_PATHWAY
	GO_REGULATION_OF_INNATE_IMMUNE_RESPONSE
	GO_DEFENSE_RESPONSE_TO_VIRUS
	GO_RESPONSE_TO_VIRUS
	GO_POSITIVE_REGULATION_OF_DEFENSE_RESPONSE
	GO_REGULATION_OF_HEMOPOIESIS
	GO_REGULATION_OF_SYMBIOTIC_PROCESS
Interferon Production	GO_TYPE_I_INTERFERON_PRODUCTION
Inflammatory Response	KEGG_EPITHELIAL_CELL_SIGNALING_IN_HELICOBACTER_PYLORI_INFECTION
	GO_REGULATION_OF_RESPONSE_TO_BIOTIC_STIMULUS
	GO_POSITIVE_REGULATION_OF_RESPONSE_TO_BIOTIC_STIMULUS
	GO_REGULATION_OF_SYMBIOTIC_PROCESS
Cell Migration and Proliferation	KEGG_EPITHELIAL_CELL_SIGNALING_IN_HELICOBACTER_PYLORI_INFECTION
	GO_REGULATION_OF_BINDING
	GO_REGULATION_OF_PROTEIN_BINDING
	GO_RNA_POLYMERASE_II_SPECIFIC_DNA_BINDING_TRANSCRIPTION_FACTOR_BINDING

## Sheet: Table S4
Additional Table S4 Top 100 phenotype-associated genes from GeneCards
Cell Apoptosis		Cell Migration and Proliferation		Cytoskeletal Reorganization		Inflammatory Response		Interferon Production		Mitochondrial Function Alteration		Protein synthesis rate		Regulated Immune Response		Viral assembly and packaging efficiency		Viral entry efficiency		Viral replication rate
Gene Symbol	Relevance score	Gene Symbol	Relevance score	Gene Symbol	Relevance score	Gene Symbol	Relevance score	Gene Symbol	Relevance score	Gene Symbol	Relevance score	Gene Symbol	Relevance score	Gene Symbol	Relevance score	Gene Symbol	Relevance score	Gene Symbol	Relevance score	Gene Symbol	Relevance score
TP53	193.137	TP53	187.433	PALLD	21.7639	TNF	90.0572	IFNG	118.366	POLG	149.281	HADHA	113.641	TNF	97.1134	STAT2	77.6385	STAT2	75.8777	STAT2	78.9923
BCL2	120.827	MET	136.752	EZR	17.1072	IL10	88.2055	IFNA1	83.7722	SDHA	137.635	TP53	95.5869	TP53	96.8266	LINC01672	55.068	CD4	49.0227	TP53	49.9209
MET	118.769	EGFR	122.619	PXN	16.391	IL6	87.8877	IFNGR1	75.7414	POLGARF	116.956	HADHB	86.4385	IFNG	87.4684	TLR3	40.6483	TLR3	41.5333	MIR7-3HG	48.309
JAK3	109.496	JAK3	117.76	OBSCN	15.9868	NOD2	83.1096	IFNB1	66.2731	MT-ATP6	104.885	PROS1	84.8877	IL6	82.4089	VTRNA1-1	40.2217	LINC01672	41.2017	RPA1	47.9498
FAS	104.305	PIK3CA	111.756	RHOA	15.0253	IL10RA	75.5489	TNF	65.8833	MT-ND1	102.619	PROC	84.8871	STAT5B	81.1958	MIR7-3HG	38.6579	CCR5	40.7699	TLR3	44.8451
CASP8	103.432	PTEN	111.133	RAC1	14.3405	ABCB1	71.5037	IFNAR1	64.6211	MT-CO1	98.6041	F5	79.0849	IL10	80.8205	CD4	37.4452	MIR7-3HG	39.8456	CD4	44.0911
PTCH1	101.081	PTCH1	109.556	VCL	14.3132	IL10RB	67.2937	IFNAR2	64.2662	MT-ND5	98.0338	TNF	72.5617	TGFB1	76.3248	STAT1	36.8551	ACE2	35.0039	TNF	42.2402
BAX	100.902	AKT1	107.961	VIM	14.255	IL1B	67.2437	STAT1	63.5756	HADHA	90.3226	LINC01672	71.307	STAT3	72.7105	TMX2-CTNND1	36.3236	STAT1	34.0006	LINC01672	41.8252
RAG1	99.7787	RAG1	103.294	ACTN1	14.0833	TGFB1	65.002	IFNGR2	61.9339	MT-ND4	88.1805	HSD17B4	68.6273	EGFR	71.0303	IFNAR1	32.1947	CXCR4	33.7488	STAT1	41.6688
CASP3	98.9103	KIT	99.098	SRC	13.9565	CXCL8	62.2361	IFNA2	61.9295	MT-CYB	87.8416	PSAP	66.9044	TLR4	70.871	CERNA3	31.4886	VTRNA1-1	32.0525	VTRNA1-1	40.9696
EGFR	97.671	CTNNB1	98.0118	PTK2	13.5184	EGFR	60.1682	IL6	61.7509	MT-ND2	86.6746	IL6	65.1071	PLCG2	70.6171	IFNG	28.7036	IFNAR1	31.7996	RPA2	40.6253
PIK3CA	92.2732	BRAF	93.1574	MSN	13.0154	IFNG	58.7281	IFIH1	55.533	SURF1	84.7103	MAPK1	64.2207	CTLA4	70.2167	TP53	28.6727	TMX2-CTNND1	29.9226	IL6	39.4458
AKT1	92.2076	STAT3	91.5384	CTNNB1	12.5087	TLR4	57.1796	IRF3	53.3937	MT-CO3	84.6908	CRP	64.1655	STAT1	69.4827	IFNAR2	28.5853	IFNG	28.4541	IFNG	39.167
PTEN	90.7748	ADA	91.3663	RDX	12.3002	IFNAR2-IL10RB	57.1596	IRF1	52.9102	MT-CO2	84.0423	APP	63.1779	RAG2	67.5495	TNF	28.5657	TNF	27.7163	PCNA	38.8934
ADA	86.8532	CDKN2A	90.457	KRT8	12.2914	TP53	53.5133	IRF7	51.7255	SLC25A4	83.4544	SLC7A7	62.5509	IL1B	67.3531	CCR5	28.3081	IFNAR2	27.2329	IFNA1	38.209
CDKN2A	82.9195	MTOR	90.0339	ACTB	11.9463	ADAM17	53.2599	IL10	49.6203	MPV17	83.2298	AKT1	62.1363	MAPK1	67.0319	IFIH1	27.6654	CERNA3	26.6942	CDT1	37.1468
RAG2	82.7233	RAG2	89.0696	PAK1	11.8943	PTGS2	49.8784	IRF8	47.3177	MT-TL1	81.3366	EGFR	61.0501	ATM	66.9251	NAP1L1	27.3347	IFNA1	26.6761	RFC1	35.9649
FASLG	82.4843	KRAS	88.8857	KRT18	11.6429	CRP	49.4138	IRF9	44.4483	SCO2	79.3266	ALB	58.9462	RAG1	66.4016	IFNA1	27.1424	IL6	26.6372	IFIH1	35.4411
KIT	82.0491	CCND1	88.2333	RHOD	11.5628	STAT3	48.9568	IL1B	43.9975	TYMP	78.7054	INS	57.7522	NFKB1	66.3968	CHAF1A	27.1132	IFIH1	26.5756	IL10	34.7183
XIAP	81.3814	ERBB2	87.8083	WAS	11.2129	CCL2	47.2496	IL2	43.5913	NDUFS1	78.1358	GATA1	57.0845	ABCB1	66.1585	IL6	27.0855	LINC02605	25.9943	HLA-B	34.2686
KRAS	81.1491	HRAS	84.4838	CDC42	10.9828	NLRP3	46.9909	IL4	42.059	TWNK	77.2225	BRCA1	54.9269	IL2	65.8817	LINC02605	26.7906	TP53	25.6613	CCR5	34.2066
ATM	79.2566	H19	84.1774	NF2	10.9681	IL4	45.3935	STING1	40.3783	MT-ND6	76.9174	BCL2	54.8858	CFTR	64.8812	APOBEC3G	26.7897	TLR7	25.0322	RPA3	34.1558
BRAF	78.768	MYC	82.5126	MRTFA	10.7053	CREB1	44.165	CXCL8	40.0062	TFAM	76.0591	IL1B	54.7089	AKT1	63.7115	TLR7	26.496	IRF9	24.7035	IFNAR1	34.1406
TNF	77.4638	MAPK1	82.4821	MAPK1	10.4342	TLR2	43.603	IRF4	38.8882	MT-ND3	75.8318	MAPK14	54.2736	MYD88	62.834	IRF9	25.925	TMPRSS2	24.0781	CERNA3	32.5104
CTNNB1	76.9763	TGFB1	82.1626	DES	10.2323	IL2	43.5965	IFNL3	38.5365	SUCLA2	75.8231	IGF1	52.4792	CXCL8	61.3382	G3BP1	25.8476	RIGI	23.9552	IFNAR2	32.0434
STAT3	76.9393	ATM	81.7149	LIMK1	10.2081	RIPK1	42.8217	AGER	38.07	BCS1L	74.7991	TGFB1	52.4326	IL4	61.1885	ACE2	25.242	EIF2AK2	22.3851	GMNN	31.904
MYC	76.2634	BCL2	80.6865	MAPT	10.0776	NFKB1	42.32	IRF5	38.0281	TMEM70	74.1612	TRMU	52.3383	TLR2	59.945	CHAF1B	24.6293	IFNB1	22.1463	EGFR	29.8186
MTOR	75.8545	CARD11	79.1172	CFL1	10.0451	IL1A	42.1948	IFNA8	37.4563	NDUFV1	73.7625	APOE	52.2186	SYK	59.3118	EIF2AK2	24.1943	MYC	22.0244	IL1B	29.2861
CARD11	75.2814	PPARG	79.1055	ACTG1	9.74838	MAPK14	42.1411	IL18	37.1163	NDUFS4	73.4913	ATM	52.0226	CREB1	58.6849	RIGI	24.1871	AKT1	21.5105	TLR7	29.2184
MAPK1	72.9031	MIR21	75.5245	JUP	9.52514	IL13	41.9442	IFNA17	36.8859	COX10	71.6527	CTNNB1	51.8736	JUN	57.6572	HLA-B	24.1697	SARAF	21.4905	HLA-DRB1	29.102
HRAS	72.7911	MEG3	75.4753	AKT1	9.39902	STAT1	41.6849	IFNA10	36.6359	MT-TS1	71.507	BRAF	51.7073	NFAT5	56.1697	IFNB1	23.5242	HLA-B	21.4537	MCM4	29.0928
NRAS	72.1644	NRAS	74.9106	PTPN3	9.36081	OPRM1	41.3823	JAK1	36.5013	TK2	70.4294	AKR1D1	51.5135	FAS	54.8748	PICALM	23.311	EGFR	21.409	EIF2AK2	29.0217
ERBB2	71.8023	FGFR3	74.4128	TLN1	9.16342	HLA-DRB1	40.9251	IFNA4	36.1345	RRM2B	70.3935	MAPT	50.9567	BCL2	54.8382	HLA-A	23.1814	STIM1	21.3433	RFC4	28.9203
TNFSF10	71.4211	PCNA	73.8209	CDH1	9.11931	CCL3	39.5464	IFNA21	36.1227	MT-ATP8	70.1964	MAPK8	50.5247	LINC02605	53.9962	NAP1L4	22.5844	CD209	21.3097	LINC02605	28.8817
CCND1	71.0625	VEGFA	73.6473	EPB41	9.1049	IL17A	38.8495	IFNA13	36.0636	HADHB	70.1474	HSP90AA1	50.1479	BDNF-AS	53.5719	AKT1	22.3586	IL10	21.2451	ALB	28.4741
MCL1	68.4667	TNF	72.3937	ACTN4	8.9178	EGR1	37.8636	IFNA14	35.75	DNM1L	70.0875	MTOR	49.1398	MAPK14	53.1287	CXCR4	22.2867	CXCL8	20.7638	CXCR4	28.4404
BCL2L1	68.211	IL6	71.948	CDC42BPA	8.69442	IFNB1	37.7675	CXCL10	35.6957	LRPPRC	69.7565	PTPN11	48.3178	FOXP3	52.9766	H19	22.1161	MIR122	20.7377	IFNB1	28.2599
CASP9	67.9401	CDH1	71.3909	ROCK1	8.69293	LINC01672	37.0284	IFNA5	35.6385	CHCHD10	69.4739	PRNP	48.0742	INS	52.9469	IL10	21.9023	IRF3	20.7332	RIGI	28.2575
CFLAR	67.2119	MALAT1	70.8374	CDK5	8.67348	IL23R	36.6701	IFNA6	35.0902	MT-TK	68.5956	JUN	47.9671	RIPK1	52.2151	BANF1	21.708	NECTIN1	20.5263	RPA4	28.1627
TNFRSF10B	65.8719	CDKN1A	70.5189	ABL1	8.56796	PDGFRA	36.6671	IRF2	35.0799	DGUOK	68.0065	KRAS	46.6349	IL2RA	52.1105	BST2	21.7074	HLA-DRB1	20.5046	IL2	28.1282
CDKN1A	64.7961	RAC1	70.1225	CTTN	8.53082	LINC02605	36.3543	IFNA7	35.0107	MTO1	67.4874	IFNG	46.5279	PIK3CD	51.5647	CXCL8	21.3129	IL2	20.1734	AKT1	27.7505
BIRC5	63.4035	MIF	68.5813	VAV1	8.35674	IL18	36.123	STAT2	34.9985	FBXL4	66.7655	IL10	46.5147	H19	51.2084	PML	21.2479	IRF7	20.0006	RFC2	27.7115
TGFB1	63.1065	CDK4	68.4084	KRT5	8.30153	MYD88	35.8212	IFNA16	34.6836	ACAD9	64.7109	PTEN	46.1496	OPRM1	50.9822	IL1B	21.1836	IL18BP	19.9951	CXCL8	27.6189
H19	62.4019	RHOA	68.2766	MAP2	8.24321	BDNF-AS	35.8188	TGFB1	34.6569	NUBPL	64.4109	MYC	46.1177	EGR1	50.4729	HLA-DRB1	21.1243	FURIN	19.0716	KRAS	27.4664
FGFR3	61.6443	RB1	67.7665	TUBB	8.23737	NFE2L2	35.6761	TLR3	33.944	NDUFAF5	62.8969	CXCL8	45.9845	MAPK8	50.3105	EMSLR	21.0393	TNFRSF14	19.0505	TMX2-CTNND1	27.4574
RB1	61.1551	ITGB1	67.5562	GSN	8.18879	ICAM1	35.58	IFNL1	33.2473	NDUFS2	62.8836	STAT3	45.9248	HIF1A	50.0328	G3BP2	21.0107	HLA-A	19.0169	IRF9	27.3093
CYCS	60.7178	PVT1	66.7234	KRT6A	8.04458	IL1RN	35.5566	TLR4	32.7254	NDUFA10	61.7894	ERBB2	45.6381	FOS	49.6206	IRF7	21.0075	IL1B	18.9043	RFC5	27.1258
MAPK8	60.6785	IFNG	66.1092	CDC42BPB	7.94415	JUN	35.4356	IRF6	32.2901	FASTKD2	60.8954	CCND1	45.5404	IL13	49.5645	IRF3	20.9672	CCL5	18.8712	CRP	26.9168
AIFM1	60.5145	SRC	65.8434	KRT17	7.89774	IL5	35.3681	RIGI	31.9898	MT-RNR1	60.6847	SRC	45.3845	HLA-DRB1	49.4705	SMAD5-AS1	20.8562	H19	18.8052	TGFB1	26.7961
IL6	60.5122	FAS	65.1442	KRT1	7.84091	CYP2D6	35.3425	IFI16	31.314	TTC19	60.0323	HBB	45.2308	ESR1	49.2656	MIR122	20.7023	ORAI1	18.4798	HLA-A	26.7262
IFNG	60.2165	PTPN11	64.1562	CD2AP	7.78426	NR3C1	35.2352	EIF2AK2	31.2451	COX5A	59.6999	TTR	45.0172	CD4	49.2315	IL18BP	20.6889	IFITM3	18.4687	ACE2	26.4352
NFE2L2	59.273	IL2	64.0904	ACTA1	7.76229	KCNV2	35.1219	STAT3	30.9343	SDHD	59.5637	PCNA	44.8552	BRAF	49.0988	ALB	20.5063	FOS	18.353	H19	26.2837
MIR21	58.8871	BAX	63.6647	PTK2B	7.71783	HLA-B	35.0725	MAVS	30.2402	OPA1	59.4263	PRKCA	44.7307	MYC	48.9359	IL2	20.2852	ERVW-1	18.1129	RFC3	26.2638
PARP1	58.8483	GAS5	62.9395	MAPK3	7.71756	TLR3	34.9946	MX1	30.2221	TP53	59.1148	CDKN1A	44.5712	IL17A	48.7352	DDX3X	20.2612	PGR-AS1	17.924	DNA2	26.1735
NFKB1	56.4288	TUG1	62.5289	KRT6B	7.68847	RYR1	34.9271	IL13	29.8284	POLG2	59.0057	MAP2K1	44.4572	IFNA1	48.7291	TGFB1	20.1415	EVI5	17.915	MCM10	25.8985
CDH1	56.3821	CDKN1B	62.3234	FLNA	7.61691	IL2RA	34.8405	ISG15	29.7848	ATP5F1A	58.3784	RAF1	44.371	RYR1	48.4033	STAT3	19.9658	SRC	17.9014	ERBB2	25.7341
CDK4	56.2353	MAP2K1	61.9286	TUBA1B	7.59795	TNFRSF1A	34.4046	ADAR	29.296	NDUFS3	58.3318	MAPK3	44.1355	CDC42	48.2933	FOS	19.8979	ALB	17.6753	MYC	25.7254
MEG3	56.0174	ALK	61.7486	KRT19	7.56751	MAPK1	34.3732	IFNL4	29.1591	MT-TI	58.0013	CDKN2A	43.7891	CTNNB1	48.2629	MX1	19.8316	IFNA2	17.635	APOBEC3G	25.4832
CHEK2	54.7023	KITLG	60.7545	MYOC	7.50582	HMOX1	33.8848	IFNK	28.7264	NDUFS7	57.9199	BRCA2	43.7605	ACP5	48.221	BDNF-AS	19.8276	ISG15	17.5803	BRCA2	25.4672
VHL	54.4208	CXCR4	60.5878	BDNF-AS	7.46769	NOS2	33.7642	IL12B	28.1572	MT-ND4L	57.8842	CD55	43.6573	STING1	47.9734	ISG15	19.7599	CD8A	17.4623	ATM	25.459
MALAT1	54.0916	NOTCH1	60.5636	ABI1	7.4368	PPARG	33.5018	NOS2	28.0416	FOXRED1	57.8531	BAX	43.4927	PTEN	47.9291	ERVW-1	19.3585	SMAD5-AS1	17.4455	CDC6	25.4472
PRKCD	53.9077	MIR155	60.4682	KRT4	7.39647	IL37	33.3463	ISG20	28.0179	MT-TW	57.4115	HSPA5	43.3809	NOD2	47.7218	HSPA5	19.1698	APOBEC3G	17.3732	BRCA1	25.432
CASP10	53.7375	VHL	60.4529	CTNNA1	7.38754	CCL5	33.2206	ICAM1	27.8892	SCO1	57.3769	IGFBP3	43.3128	LINC01672	47.696	APOE	19.0329	NECTIN2	17.3408	BRAF	25.3895
TERT	53.4233	NFE2L2	60.3621	DNM2	7.33591	MEFV	33.0273	IFI27	27.6915	COX15	57.3391	EGF	43.082	MTOR	47.6511	MIR21	18.9333	TGFB1	17.3293	MCM2	25.3022
MAP2K1	53.1314	MIR145	60.2877	SPTB	7.3059	NFKBIA	32.9793	JAK2	27.6852	MT-TH	56.6844	CASP3	42.9991	JAK1	47.4957	MYC	18.9068	ADA	17.3127	MX1	25.2207
SUFU	52.8415	CXCL8	60.2625	DMD	7.27409	ALOX5	32.9406	IFIT1	27.5839	MT-TS2	56.2619	VCP	42.8436	NFKBIA	47.2864	EGFR	18.7717	IL4	17.2504	MCM7	25.127
PTPN11	52.6162	PIK3CG	60.1583	MYH9	7.20678	COMT	32.7658	IL17A	27.5699	NDUFAF1	56.1109	ESR1	42.5492	MAPK3	47.2073	EVI5	18.4015	BST2	17.2262	STAT3	24.8106
IL2	52.2034	HOTAIR	60.1486	EPB41L2	7.18168	IL1R1	32.4385	IFITM3	27.3632	NDUFS8	56.1067	PTGS2	42.4576	FASLG	47.057	CD8A	18.1776	PML	17.1708	MIR122	24.7622
HBB	52.1859	KDR	60.0469	VASP	7.1161	SRF	32.2721	LINC01672	27.3564	SDHB	55.5598	MDM2	41.967	PIK3CG	47.0522	SNORD15A	18.1152	NFKB1	17.0947	POLH	24.7117
BCL2L11	52.1555	EGF	59.3977	KRT7	7.10094	AKT1	32.2043	TYK2	27.2102	TIMMDC1	55.3775	HSPA4	41.8643	RELA	46.7974	NFKB1	17.9106	STAT3	17.0776	ORC1	24.5213
VEGFA	52.0595	FGFR1	59.2902	MYOT	7.08992	ALB	32.2003	TBK1	27.11	NDUFV2	54.6684	RPS27A	41.8567	CCL2	46.6802	PSMG1	17.8679	GPT	17.025	MIR21	24.5041
JUN	52.0065	CD44	59.016	WASL	7.04676	INS	32.1249	IL1A	26.8381	NDUFAF2	53.9015	EP300	41.659	VEGFA	46.6498	SRC	17.7862	TLR4	16.9454	MCM3	24.4371
PVT1	51.8428	SUFU	58.8993	KRT2	7.04398	CCL4	31.7978	IL5	26.7858	SUCLG1	53.695	CCL2	41.5995	PIK3CA	46.5363	HLA-C	17.7036	MIR21	16.8773	IFNA2	24.1221
STK11	51.5274	BRCA2	58.7975	KRT14	7.02163	ATM	31.5544	IFNLR1	26.5711	MT-TN	53.502	HSPB1	41.3307	PPARG	46.2188	APOB	17.5805	CD81	16.8695	IL2RA	24.0387
BCL10	51.407	FGF2	58.6333	KRT16	6.98992	SYK	31.2772	NFKB1	26.3645	NDUFS6	52.8528	CREB1	41.2037	BRCA1	46.1054	CASP8	17.5687	RAF1	16.8417	CHEK1	23.7059
GAS5	51.105	STAT1	58.5639	VCP	6.96309	HIF1A	31.244	IFNW1	26.2507	AIFM1	52.1513	PRKCD	41.1515	CD274	45.9946	ERVK-6	17.5277	MX1	16.787	ISG15	23.6813
ALK	51.0119	PDGFRB	58.4669	KRT10	6.9513	CCL11	31.1586	CCL2	26.2343	TRMU	51.9486	PIK3CA	41.0871	EP300	45.9676	JUN	17.5094	CCL2	16.7664	CCL5	23.5508
PTPRC	50.8866	JAK2	58.2529	FSCN1	6.94323	CTLA4	31.0894	TLR7	26.1266	STAT3	51.8576	SFTPB	41.0736	AR	45.9401	IFNA2	17.1426	CXCL10	16.4597	OAS1	23.4515
CD4	50.8178	PIK3R1	58.0698	KRT13	6.91763	GCH1	31.0715	TP53	25.9903	MT-TM	51.2488	HSD3B7	41.0421	PTGS2	45.8937	GPT	17.0674	FCGR3A	16.4455	GINS1	23.4294
CREBBP	50.721	FGFR2	57.9383	LMNA	6.88218	IRF3	30.96	IFITM1	25.9507	MT-TQ	50.9824	HRAS	40.8629	HLA-B	45.7786	MIR155	17.0482	RANBP2	16.4074	IRF3	23.3559
TRNT1	50.7165	ZAP70	57.6954	BFSP1	6.82664	HMGB1	30.9514	IFIT3	25.6843	NDUFAF4	50.508	CREBBP	40.7636	PRKCD	45.6181	DMAC1	17.014	OAS1	16.3738	GPT	23.1923
MDM2	50.4389	ICAM1	57.6546	SPTAN1	6.82186	IRF5	30.5568	IFIT2	25.6023	MT-TA	50.4237	HSPA8	40.6441	PTPRC	45.569	GATA2	16.9716	DDX3X	16.3362	HRAS	23.1065
PTCH2	50.4317	TERT	57.4498	KRT20	6.81536	STING1	30.5483	HLA-DRB1	25.5004	MT-TE	50.389	FOS	40.5143	IKBKB	45.5441	CXCL10	16.9475	CDK1	16.262	PARP1	22.9501
ZAP70	50.036	CREBBP	57.3712	MYLK	6.75221	CYP2C9	30.4924	HLA-B	25.3348	COX4I1	50.383	CFTR	40.4993	SOCS1	45.4578	FURIN	16.9012	TRIM5	16.2475	ACE	22.7679
KITLG	49.9568	FBXW7	57.1207	PAK4	6.74481	MPO	30.3646	PRKRA	25.1609	MFN2	50.2562	VEGFA	40.4067	CCND1	45.4325	ICAM1	16.8592	BDNF-AS	16.1643	CDKN2A	22.7004
HNF1A	49.682	HNF1A	56.9283	CSF1R	6.72064	C5	30.3438	MAPK1	25.0947	GAREM2	50.1134	GRB2	39.6991	IL1A	45.374	EP300	16.7974	DBR1	16.0602	IL18BP	22.6622
STAT1	49.5785	PTPRC	56.8849	KRT6C	6.71507	PTGS1	30.2842	CSF2	24.7534	ATPAF2	50.0032	RB1	39.5765	CDKN1A	45.0706	NEAT1	16.7954	JUN	15.9954	APOE	22.5652
EP300	49.4902	FLT3	56.8438	ACTN2	6.6265	CFTR	30.168	IFNE	24.4753	MT-TR	49.4487	MAPK10	39.4746	CERNA3	44.9961	PPIA	16.7937	CASP8	15.9856	IL4	22.5259
CDKN1B	49.4846	STK11	56.8292	TTN	6.59671	CD14	30.1571	IFI6	24.3012	TMEM126B	49.4327	CETP	39.2084	NR3C1	44.9292	TLR4	16.7934	CRP	15.9531	POLD1	22.4358
PIK3CG	49.3251	CASP8	56.242	ITGB1	6.57949	RELA	30.0629	IFITM2	24.1279	IBA57	49.1382	BMP6	39.1654	PTPN11	44.8735	ADAR	16.793	CD40LG	15.8965	ADRB1	22.3853
CDK2	49.2644	CDK2	55.9767	ZYX	6.56496	TH	29.9836	NFKBIA	24.024	TSFM	48.8763	MLH1	39.1528	CREBBP	44.5066	CD209	16.7872	SCARB1	15.86	CCL2	22.3458
FLCN	49.2515	CDC42	55.9536	APC	6.54459	CSF3	29.8352	MAPK14	23.9934	MTFMT	48.8655	TBP	39.0277	RIGI	44.4401	DBR1	16.7266	HSPA5	15.8392	NFKB1	22.1811
BCL6	49.1833	HIF1A	55.8835	SRF	6.52236	H19	29.8285	IFNR	23.8575	TACO1	48.3475	APOA1	39.0151	NFE2L2	44.3994	MAVS	16.6919	ICAM1	15.7902	ATR	22.1129
FLT3	48.9691	FLCN	55.8257	TJP1	6.50745	ELANE	29.8097	IFNL2	23.6114	CYCS	48.1915	CDK2	38.9619	SP1	44.2188	TBP	16.6211	RB1	15.7512	SMAD5-AS1	21.7966
FBXW7	48.9028	ESR1	55.7526	FLNC	6.48659	IKBKB	29.8092	IL12RB1	23.4597	MT-TV	48.1745	HIF1A	38.9467	IKBKG	44.1959	MTTP	16.6188	GATA2	15.5703	CDK9	21.7954
ABL1	48.8077	PTK2	55.4679	CTNND1	6.46038	MAPK8	29.8041	IL2RA	23.3427	NDUFAF6	47.9533	LMNA	38.817	CD40	44.0097	OAS1	16.588	CD46	15.531	MCM5	21.7559
MAPK14	48.7691	NFKB1	55.4324	IQGAP1	6.44515	VEGFA	29.7591	PSMB8	23.0893	MGME1	47.8024	BMP2	38.7282	MALAT1	43.9107	CCL5	16.575	TLR2	15.3504	RB1	21.682
BIRC3	48.6934	EP300	55.2493	FYN	6.42878	VCAM1	29.6823	CCL5	22.9551	MT-TL2	47.7126	PRKN	38.6833	IGF1	43.9017	PRF1	16.4792	ERBB2	15.3072	IFNAR2-IL10RB	21.6524
CASP7	48.6537	SMAD4	55.1289	SH3KBP1	6.37835	APOE	29.6143	TLR2	22.9165	MT-TG	47.6943	F2	38.6828	SRF	43.5383	TSG101	16.4568	CCL3	15.2515	LOC107133510	21.6154
PIK3R1	48.4874	JUN	55.0659	LIMK2	6.36679	CXCL10	29.6081	PTGS2	22.8622	UQCRC2	47.272	PRKACA	38.5648	PIK3R1	43.3342	RMRP	16.4512	ITIH4	15.2425	CXCL10	21.6092

## Sheet: Table S5
Additional Table S5 Characteristics of GWAS datasets used in the study
Dataset accession	phenotype	Projects	Ncase	Ncontrol	Ancestry	Year/PMID	Data source
N14_CERVICAL_LSIL	LSIL lesion of the cervix uteri	FinnGen R10	3565	226745	European	2023/36653562	https://storage.googleapis.com/finngen-public-data-r10/summary_stats/finngen_R10_N14_CERVICAL_LSIL.gz
N14_CERVICAL_HSIL	HSIL lesion of the cervix uteri	FinnGen R10	6088	224222	European	2023/36653562	https://storage.googleapis.com/finngen-public-data-r10/summary_stats/finngen_R10_N14_CERVICAL_HSIL.gz
CD2_INSITU_CERVIX_UTERI_EXALLC	Carcinoma in situ of cervix uteri (controls excluding all cancers)	FinnGen R10	2458	180963	European	2023/36653562	https://storage.googleapis.com/finngen-public-data-r10/summary_stats/finngen_R10_CD2_INSITU_CERVIX_UTERI_EXALLC.gz
C3_CERVIX_SQUAM_EXALLC	Squamous cell neoplasms and carcinoma of cervix (controls excluding all cancers)	FinnGen R10	168	182927	European	2023/36653562	https://storage.googleapis.com/finngen-public-data-r10/summary_stats/finngen_R10_C3_CERVIX_SQUAM_EXALLC.gz

## Sheet: Table S6
Additional Table S6 The instruments of exposure for Mendelian Randomization
exposure	SNP	chr.exposure	pos.exposure	effect_allele.exposure	other_allele.exposure	eaf.exposure	beta.exposure	se.exposure	pval.exposure	samplesize.exposure	id.exposure
RSAD2	rs2595163	2	6972341	G	A	0.956849	0.329159	0.0291593	1.50072e-29	31684	eqtl-a-ENSG00000134321
	rs2111485	2	163110536	G	A	0.600138	0.0686746	0.0121359	1.52261e-08	31684	eqtl-a-ENSG00000134321
	rs4917014	7	50305863	T	G	0.316454	0.104161	0.0127669	3.38376e-16	31684	eqtl-a-ENSG00000134321
	rs57994353	9	139356987	T	C	0.294804	0.11461	0.0130177	1.31795e-18	31684	eqtl-a-ENSG00000134321
	rs7045087	9	32455262	C	T	0.326975	0.0710919	0.0126733	2.02792e-08	31684	eqtl-a-ENSG00000134321
	rs2663052	10	50069395	G	A	0.46054	0.0710263	0.0119258	2.58797e-09	31684	eqtl-a-ENSG00000134321
	rs9888739	16	31313253	T	C	0.126883	0.101004	0.0178614	1.56031e-08	31684	eqtl-a-ENSG00000134321
HSIL	rs28479464	6	32647680	T	C	0.294869	0.307084	0.0209211	8.88996e-49	230310	XpLSIC
	rs2972672	5	113646509	C	G	0.599411	0.103927	0.0189247	3.98263e-08	230310	XpLSIC
	rs31490	5	1344343	G	A	0.478461	0.137191	0.0184635	1.08268e-13	230310	XpLSIC
	rs62056166	16	87226048	T	G	0.330405	0.119235	0.0194046	8.01088e-10	230310	XpLSIC
	rs6736334	2	113214022	G	A	0.778038	0.145093	0.0229138	2.41769e-10	230310	XpLSIC
	rs9266636	6	31379256	A	G	0.306306	0.18575	0.0203649	7.43704e-20	230310	XpLSIC
	rs9271729	6	32625823	G	A	0.295889	0.134348	0.0205554	6.32412e-11	230310	XpLSIC
	rs9277552	6	33087724	T	C	0.16493	0.208127	0.023645	1.34246e-18	230310	XpLSIC
CIS	rs12206125	6	32607828	G	A	0.148455	0.238268	0.0426359	2.29118e-08	183421	nKp2ra
	rs28414666	6	32658674	G	A	0.317029	0.291567	0.0317711	4.42894e-20	183421	nKp2ra
	rs9378249	6	31359924	T	G	0.130846	0.287019	0.0453731	2.51982e-10	183421	nKp2ra

## Sheet: Table S7
Additional Table S7 Mendelian Randomization analysis: RSAD2 impact on cervical lesions of different grades
Cervical lesions	exposure	outcome	method	nsnp	b	se	pval	lo_ci	up_ci	or	or_lci95	or_uci95	estimate	p_adj_bon	p_adj_fdr
LSIL	ENSG00000134321 || id:eqtl-a-ENSG00000134321	LSIL_lesion_of_the_cervix_uteri_R10	MR Egger	7	-0.461524	0.266243	1.44e-01	-0.983361	0.0603132	0.630322	0.374052	1.06217	0.6303 (0.3741-1.0622)
	ENSG00000134321 || id:eqtl-a-ENSG00000134321	LSIL_lesion_of_the_cervix_uteri_R10	Weighted median	7	0.174462	0.149539	2.43e-01	-0.118635	0.467559	1.19061	0.888132	1.59609	1.1906 (0.8881-1.5961)
	ENSG00000134321 || id:eqtl-a-ENSG00000134321	LSIL_lesion_of_the_cervix_uteri_R10	Inverse variance weighted	7	0.0384067	0.126807	7.62e-01	-0.210134	0.286948	1.03915	0.810475	1.33235	1.0392 (0.8105-1.3324)	0.761984	0.761984
	ENSG00000134321 || id:eqtl-a-ENSG00000134321	LSIL_lesion_of_the_cervix_uteri_R10	Simple median	7	0.20029	0.217386	3.92e-01	-0.225786	0.626366	1.22176	0.797888	1.8708	1.2218 (0.7979-1.8708)
	ENSG00000134321 || id:eqtl-a-ENSG00000134321	LSIL_lesion_of_the_cervix_uteri_R10	Weighted median	7	0.187287	0.241837	4.68e-01	-0.286714	0.661288	1.20597	0.750726	1.93729	1.206 (0.7507-1.9373)
HSIL	ENSG00000134321 || id:eqtl-a-ENSG00000134321	HSIL_lesion_of_the_cervix_uteri_R10	MR Egger	7	-0.394246	0.212666	1.23e-01	-0.811071	0.0225787	0.674188	0.444382	1.02284	0.6742 (0.4444-1.0228)
	ENSG00000134321 || id:eqtl-a-ENSG00000134321	HSIL_lesion_of_the_cervix_uteri_R10	Weighted median	7	-0.199343	0.111701	7.43e-02	-0.418276	0.0195905	0.819269	0.658181	1.01978	0.8193 (0.6582-1.0198)
	ENSG00000134321 || id:eqtl-a-ENSG00000134321	HSIL_lesion_of_the_cervix_uteri_R10	Inverse variance weighted	7	-0.223469	0.0842041	7.96e-03	-0.388509	-0.0584289	0.79974	0.678067	0.943245	0.7997 (0.6781-0.9432)	0.00795683	0.00795683
	ENSG00000134321 || id:eqtl-a-ENSG00000134321	HSIL_lesion_of_the_cervix_uteri_R10	Simple median	7	-0.337473	0.187127	1.21e-01	-0.704241	0.0292957	0.713571	0.494484	1.02973	0.7136 (0.4945-1.0297)
	ENSG00000134321 || id:eqtl-a-ENSG00000134321	HSIL_lesion_of_the_cervix_uteri_R10	Weighted median	7	-0.0562258	0.190103	7.77e-01	-0.428827	0.316376	0.945326	0.651272	1.37215	0.9453 (0.6513-1.3721)
CIS	ENSG00000134321 || id:eqtl-a-ENSG00000134321	Carcinoma_in_situ_of_cervix_uteri_controls_excluding_all_cancers_R10	MR Egger	7	-1.11561	0.340792	2.21e-02	-1.78356	-0.447658	0.327715	0.168038	0.639123	0.3277 (0.168-0.6391)
	ENSG00000134321 || id:eqtl-a-ENSG00000134321	Carcinoma_in_situ_of_cervix_uteri_controls_excluding_all_cancers_R10	Weighted median	7	-0.292279	0.18733	1.19e-01	-0.659447	0.0748887	0.74656	0.517137	1.07776	0.7466 (0.5171-1.0778)
	ENSG00000134321 || id:eqtl-a-ENSG00000134321	Carcinoma_in_situ_of_cervix_uteri_controls_excluding_all_cancers_R10	Inverse variance weighted	7	-0.349388	0.177738	4.93e-02	-0.697755	-0.00102122	0.70512	0.497702	0.998979	0.7051 (0.4977-0.999)	0.049328	0.049328
	ENSG00000134321 || id:eqtl-a-ENSG00000134321	Carcinoma_in_situ_of_cervix_uteri_controls_excluding_all_cancers_R10	Simple median	7	-0.199062	0.30871	5.43e-01	-0.804134	0.40601	0.819499	0.447475	1.50082	0.8195 (0.4475-1.5008)
	ENSG00000134321 || id:eqtl-a-ENSG00000134321	Carcinoma_in_situ_of_cervix_uteri_controls_excluding_all_cancers_R10	Weighted median	7	-0.208022	0.284144	4.92e-01	-0.764945	0.348901	0.812189	0.46536	1.41751	0.8122 (0.4654-1.4175)
SCC	ENSG00000134321 || id:eqtl-a-ENSG00000134321	Squamous_cell_neoplasms_and_carcinoma_of_cervix_controls_excluding_all_cancers_R10	MR Egger	7	-1.53027	1.60859	3.85e-01	-4.6831	1.62256	0.216477	0.00925025	5.06606	0.2165 (0.0093-5.0661)
	ENSG00000134321 || id:eqtl-a-ENSG00000134321	Squamous_cell_neoplasms_and_carcinoma_of_cervix_controls_excluding_all_cancers_R10	Weighted median	7	-0.545862	0.691224	4.30e-01	-1.90066	0.808936	0.579342	0.14947	2.24552	0.5793 (0.1495-2.2455)
	ENSG00000134321 || id:eqtl-a-ENSG00000134321	Squamous_cell_neoplasms_and_carcinoma_of_cervix_controls_excluding_all_cancers_R10	Inverse variance weighted	7	-0.789927	0.592072	1.82e-01	-1.95039	0.370534	0.453878	0.142219	1.44851	0.4539 (0.1422-1.4485)	0.182147	0.182147
	ENSG00000134321 || id:eqtl-a-ENSG00000134321	Squamous_cell_neoplasms_and_carcinoma_of_cervix_controls_excluding_all_cancers_R10	Simple median	7	-0.210099	1.11704	8.57e-01	-2.3995	1.9793	0.810504	0.0907632	7.2377	0.8105 (0.0908-7.2377)
	ENSG00000134321 || id:eqtl-a-ENSG00000134321	Squamous_cell_neoplasms_and_carcinoma_of_cervix_controls_excluding_all_cancers_R10	Weighted median	7	-0.227189	1.0463	8.35e-01	-2.27794	1.82356	0.79677	0.102495	6.1939	0.7968 (0.1025-6.1939)
p_adj_bon: Bonferroni adjusted P value
p_adj_fdr: FDR adjusted P value

## Sheet: Table S8
Additional Table S8 Mendelian Randomization analysis: IFIT1 impact on cervical lesions of different grades
Cervical lesions	exposure	outcome	method	nsnp	b	se	pval	lo_ci	up_ci	or	or_lci95	or_uci95	estimate	p_adj_bon	p_adj_fdr
LSIL	ENSG00000185745 || id:eqtl-a-ENSG00000185745	LSIL_lesion_of_the_cervix_uteri_R10	MR Egger	7	0.0380426	0.184412	8.45e-01	-0.323406	0.399491	1.03878	0.72368	1.49107	1.0388 (0.7237-1.4911)
	ENSG00000185745 || id:eqtl-a-ENSG00000185745	LSIL_lesion_of_the_cervix_uteri_R10	Weighted median	7	0.0804211	0.0805055	3.18e-01	-0.0773697	0.238212	1.08374	0.925548	1.26898	1.0837 (0.9255-1.269)
	ENSG00000185745 || id:eqtl-a-ENSG00000185745	LSIL_lesion_of_the_cervix_uteri_R10	Inverse variance weighted	7	0.0555693	0.0628978	3.77e-01	-0.0677104	0.178849	1.05714	0.934531	1.19584	1.0571 (0.9345-1.1958)	0.376974	0.376974
	ENSG00000185745 || id:eqtl-a-ENSG00000185745	LSIL_lesion_of_the_cervix_uteri_R10	Simple median	7	0.154384	0.127947	2.73e-01	-0.0963919	0.405159	1.16694	0.908108	1.49954	1.1669 (0.9081-1.4995)
	ENSG00000185745 || id:eqtl-a-ENSG00000185745	LSIL_lesion_of_the_cervix_uteri_R10	Weighted median	7	0.167068	0.125977	2.33e-01	-0.0798459	0.413983	1.18184	0.923259	1.51283	1.1818 (0.9233-1.5128)
HSIL	ENSG00000185745 || id:eqtl-a-ENSG00000185745	HSIL_lesion_of_the_cervix_uteri_R10	MR Egger	7	0.00250861	0.142063	9.87e-01	-0.275934	0.280951	1.00251	0.758863	1.32439	1.0025 (0.7589-1.3244)
	ENSG00000185745 || id:eqtl-a-ENSG00000185745	HSIL_lesion_of_the_cervix_uteri_R10	Weighted median	7	-0.0543006	0.0586193	3.54e-01	-0.169194	0.0605931	0.947147	0.844345	1.06247	0.9471 (0.8443-1.0625)
	ENSG00000185745 || id:eqtl-a-ENSG00000185745	HSIL_lesion_of_the_cervix_uteri_R10	Inverse variance weighted	7	-0.0576078	0.0484543	2.34e-01	-0.152578	0.0373626	0.94402	0.858492	1.03807	0.944 (0.8585-1.0381)	0.234475	0.234475
	ENSG00000185745 || id:eqtl-a-ENSG00000185745	HSIL_lesion_of_the_cervix_uteri_R10	Simple median	7	-0.09758	0.078161	2.58e-01	-0.250776	0.0556156	0.90703	0.778197	1.05719	0.907 (0.7782-1.0572)
	ENSG00000185745 || id:eqtl-a-ENSG00000185745	HSIL_lesion_of_the_cervix_uteri_R10	Weighted median	7	-0.0507143	0.0706658	5.00e-01	-0.189219	0.0877908	0.95055	0.827605	1.09176	0.9506 (0.8276-1.0918)
CIS	ENSG00000185745 || id:eqtl-a-ENSG00000185745	Carcinoma_in_situ_of_cervix_uteri_controls_excluding_all_cancers_R10	MR Egger	7	-0.112275	0.221843	6.34e-01	-0.547088	0.322538	0.893798	0.578632	1.38063	0.8938 (0.5786-1.3806)
	ENSG00000185745 || id:eqtl-a-ENSG00000185745	Carcinoma_in_situ_of_cervix_uteri_controls_excluding_all_cancers_R10	Weighted median	7	-0.0577816	0.09536	5.45e-01	-0.244687	0.129124	0.943856	0.782949	1.13783	0.9439 (0.7829-1.1378)
	ENSG00000185745 || id:eqtl-a-ENSG00000185745	Carcinoma_in_situ_of_cervix_uteri_controls_excluding_all_cancers_R10	Inverse variance weighted	7	-0.0475562	0.0756814	5.30e-01	-0.195892	0.100779	0.953557	0.822101	1.10603	0.9536 (0.8221-1.106)	0.52976	0.52976
	ENSG00000185745 || id:eqtl-a-ENSG00000185745	Carcinoma_in_situ_of_cervix_uteri_controls_excluding_all_cancers_R10	Simple median	7	-0.0438405	0.130393	7.48e-01	-0.29941	0.211729	0.957107	0.741256	1.23581	0.9571 (0.7413-1.2358)
	ENSG00000185745 || id:eqtl-a-ENSG00000185745	Carcinoma_in_situ_of_cervix_uteri_controls_excluding_all_cancers_R10	Weighted median	7	-0.0360364	0.125375	7.83e-01	-0.281772	0.209699	0.964605	0.754445	1.23331	0.9646 (0.7544-1.2333)
SCC	ENSG00000185745 || id:eqtl-a-ENSG00000185745	Squamous_cell_neoplasms_and_carcinoma_of_cervix_controls_excluding_all_cancers_R10	MR Egger	7	-0.231309	1.13628	8.47e-01	-2.45841	1.99579	0.793495	0.085571	7.35802	0.7935 (0.0856-7.358)
	ENSG00000185745 || id:eqtl-a-ENSG00000185745	Squamous_cell_neoplasms_and_carcinoma_of_cervix_controls_excluding_all_cancers_R10	Weighted median	7	0.0679085	0.369116	8.54e-01	-0.655559	0.791376	1.07027	0.519152	2.20643	1.0703 (0.5192-2.2064)
	ENSG00000185745 || id:eqtl-a-ENSG00000185745	Squamous_cell_neoplasms_and_carcinoma_of_cervix_controls_excluding_all_cancers_R10	Inverse variance weighted	7	-0.101758	0.349434	7.71e-01	-0.786649	0.583132	0.903248	0.455368	1.79164	0.9032 (0.4554-1.7916)	0.770891	0.770891
	ENSG00000185745 || id:eqtl-a-ENSG00000185745	Squamous_cell_neoplasms_and_carcinoma_of_cervix_controls_excluding_all_cancers_R10	Simple median	7	0.0785668	0.493226	8.79e-01	-0.888156	1.04529	1.08174	0.411414	2.84422	1.0817 (0.4114-2.8442)
	ENSG00000185745 || id:eqtl-a-ENSG00000185745	Squamous_cell_neoplasms_and_carcinoma_of_cervix_controls_excluding_all_cancers_R10	Weighted median	7	0.0719822	0.421943	8.70e-01	-0.755025	0.89899	1.07464	0.469999	2.45712	1.0746 (0.47-2.4571)
p_adj_bon: Bonferroni adjusted P value
p_adj_fdr: FDR adjusted P value

## Sheet: Table S9
Additional Table S9 Analysis of genetic variants using heterogeneity tests, pleiotropy tests, and MR-PRESSO outcomes
Exposure_Outcome	Heterogeneity				Pleiotropy		MR-PRESSO
	MR Egger		IVW		MR Egger		Global Test P-value
	Cochran’s Q	P-value	Cochran’s Q	P-value	Egger intercept	P-value
RSAD2_HSIL	3.88601	0.565941	4.65077	0.589319	0.0183893	0.421856	0.547
RSAD2_CIS	4.83552	0.436282	10.7914	0.0950424	0.0816585	0.0586204	0.141

## Sheet: Table S10
Additional Table S10 Reverse Mendelian Randomization analysis: the influence of cervical lesion severity on RSAD2 expression
Cervical lesions	exposure	outcome	method	nsnp	b	se	pval	lo_ci	up_ci	or	or_lci95	or_uci95	estimate	p_adj_bon	p_adj_fdr
HSIL	HSIL_lesion_of_the_cervix_uteri_R10	ENSG00000134321 || id:eqtl-a-ENSG00000134321	Wald ratio	1	-0.0485688	0.0878753	5.8e-01	-0.220804	0.123667	0.952592	0.801874	1.13164	0.9526 (0.8019-1.1316)	0.580468	0.580468
CIS	Carcinoma_in_situ_of_cervix_uteri_controls_excluding_all_cancers_R10	ENSG00000134321 || id:eqtl-a-ENSG00000134321	Wald ratio	1	-0.0719172	0.0766381	3.48e-01	-0.222128	0.0782935	0.930608	0.800813	1.08144	0.9306 (0.8008-1.0814)	0.348039	0.348039
p_adj_bon: Bonferroni adjusted P value
p_adj_fdr: FDR adjusted P value

[truncated: 3 more sheets: Table S11, Table S12, Table S13]
